# Supplementary material for: Lipid-nanoparticle-mediated base editing of the trabecular meshwork rescues glaucoma in vivo
Source: JCI Insight. 2026 Feb 9;11(3):e195593. doi: 10.1172/jci.insight.195593 (PMC12892903; doi:10.1172/jci.insight.195593)
Supplement: Supporting data values [file jciinsight-11-195593-s094.xlsx]

## Sheet: Fig1 G-LNP mcherry
				LNP-MCHERRY DATA
				LNP-Control	LNP-mCherry
			1	0.0287466	7.41491
			2	0.661939	10.0082
			3	0.43235	4.22787
			4	0.0314297	8.44576

## Sheet: Fig 1H LV GFP
				LV GFP DATA
				LV-Control	LV-GFP
			1	0.00023782	1.46709
			2	0	3.39895
			3	0	2.3488
			4	0.00023782	1.46709

## Sheet: Fig 1I TNF alpha-LNP mCherry
					TNF alpha integrated density
					LNP-Control	LNP-mCherry
				1	7.71077	6.57796
				2	8.10144	10.759
				3	11.5922	5.09343

## Sheet: Fig 1 J TNF alpha LV GFP
						TNF alpha integrated density
						LV-Control	LV-GFP
					1	5.9252	7.17264
					2	3.85706	11.8922
					3	4.94111	8.86331

## Sheet: FIG 2 D LNP GFP to tdTomato 
							FIG 2 D LNP GFP to Tdtomato -LNP Cre mT/mG mice data % conversion
							LNP-Control	LNP-Cre
						1	0	97.8947
						2	0	87.5
						3	0	97.3333
						4	0	88.5057

## Sheet: FIG 2 F LV GFP to tdTomato
									LV GFP to Tdtomato -LNP Cre mT/mG mice data % conversion
										LV-Control	LV-Cre
										0	16
										0	25
										0	36

## Sheet: FIG 3DE KDEL density
						KDEL int. Density
						Control	Cre
						3.57835	10.8313
						5.15685	10.6575
						3.37019	10.5629
						3.20981	10.3108

## Sheet: FIG 3E DsRed intensity
					DsRed Int.density
					Control	Cre
					1.07949	5.61822
					1.07596	5.62496
					1.0799	5.81593
					1.03408	5.6441

## Sheet: FIG 3F LNP-Cre IOP
														LNP-Cre-IOP TG.MYOC Y437H mice
				LNP-Control																								LNP-Cre
			1	14.5	15.167	14.667	14	14.333	14.667	14.833	14.833	14.833	14	15.167	14.667	14.667	14	14.333	14.667	14.833	14.833	14.833	14					13.667	14	15.167	14.667	14.333	15.5	14	14.167	14.833	15.167	14.667	14	14.333	15.167	15.5	14.333	14.5	15.667	14.833	15.667	17.667	18.333
			2	15.5	15.5	14.667	14	14.333	14.667	14.833	14.833	14.833	14	16	15.167	14.667	14	14.333	14.667	14.833	14.833	14.833	14					14	15	14.5	15	14.667	14.333	15.667	17	16.5	17	14.4	14.333	13.167	15.5	14.167	13.833	15.667	14.167	14.167	14.333	14.333	14.333
			3	15	15.333	17	15.667	16.167	14.667	14.833	14.833	14.833	14	14.5	16.667	14	14	17.667	16.167	14.667	14.667	14.667	14.167					15.5	14.167	15.333	14.167	16.667	15.833	16	15.667	14.167	16	15.5	14.333	17.833	15.167	17.833	15	16.5	16	15	14.167	14.333	14.667
			4	19.333	16.333	14	14.167	14.5	14.833	14.833	14.833	14	14.833	15.333	16.5	15	14.167	14.333	14.667	15.5	15	15.167	13.833					18.333	17.333	19.667	19.333	22.333	18.167	18.667	18	14.167	19.667	22.8	24	19.167	17.333	19.833	20.5	19.5	17.667	18.667	16.167	13.5	19.167
			5	13.833	16.667	15	14.167	14.833	14.667	15.333	15.167	15.667	15.167	16.333	16.5	15	14.5	14.833	14.833	16	16.167	15.167	14.333					19	17.667	22.667	14.333	18	20.5	14.333	18	18.333	20	22.667	20.667	15.167	20.333	20.5	15.167	18.333	19.5	22.833	18.167	18	18.5
			6	13.333	15.167	15	14.333	14.833	14.333	14.167	15.667	15.833	15	16.167	16.333	14.667	14.333	13.833	14.833	15.667	16	15.5	14.667					19.167	18.5	24.167	16.667	18.167	20.167	22.5	31.667	21.333	14.833	21.833	18.5	17	22.833	21	16	19.167	21.833	16.333	17.5	17.5	23.5
			7	13.333	15.167	15	14.333	14.833	14.333	14.167	15.667	15.833	15	16.167	16.333	14.667	14.333	13.833	14.833	15.667	16	15.5	14.667					18.833	19.167	26.667	16.833	19	23	20.333	27.667	21.333	14.667	22.833	21.333	17	20	21	14.333	22	18.833	15.167	17.667	17	21.5
			8	13.167	15.167	14.833	14.333	14.833	14.167	14.167	15.5	15.833	14.5	16	16.167	14.667	14.5	13.833	14.833	15.333	15.833	15.667	14.833					19.333	21.167	26.667	16.833	19.167	23.167	20.5	26.5	21.5	15	22.833	21.333	16.667	20.333	21.167	14.333	22.333	19.667	15	17.833	17.333	21.833
			9	13.167	14.667	15	14.167	14.667	14.167	14.167	15.833	15.667	14.833	16.167	16.167	14.5	14.333	14.167	15	15.5	16	15.333	14.5					27.167		19.6	18.833	18.333	22	19.667	26.5	20.5	17.333	18.5	19.833	18.5		25.833	14.333	20.5	19.333	15.833	17.667	17.667	21.167
			10	15	14.833	14.833	14.333		14.167	14.5	15.667	15.167	14.667	16.167	16.167	14.5	14.333	14.167	15	15.5	16	15.333	14.5					26.667		19.6	19	18.833	22.833	20	26.833	20.833	17.5	18.333	20.167	18.833		26	14.5	20.667	19.5	16	18	18.167	21.167
			11	15.667	14.833	14.833	14.333	14.5	14	13.833	15.667	15.167	14.5	14.833	15	14.5	14.333	13.833	15.167	15.333	15.5	15.333	15					25.667		19.8	18.667	18.333	22	20	25.667	20.833	17.333	19	20.5	19.5		26	14.5	20.667	19.167	15.667	17.833	17.833	21.333
			12	14.833	14.667	15	14.167	14.667	14.167	14.167	15.833	15.667	14.833	16.167	16.167	14.5	14.333	14.167	15	15.5	16	15.333	14.5					27.167		19.6	18.833	18.333	22	19.667	26.5	20.5	17.333	18.5	19.833	18.5		25.833	14.333	20.5	19.333	15.833	17.667	17.667	21.167
			13	14.833	14.667	15	14.167	14.667	14.167	14.167	15.833	15.667	14.833	16.167	16.167	14.5	14.333	14.167	15	15.5	16	15.333	14.5					27.167		19.6	18.833	18.333	22	19.667	26.5	20.5	17.333	18.5	19.833	18.5		25.833	14.333	20.5	19.333	15.833	17.667	17.667	21.167
			14	13.167	14.5	14.5	14.667	14.833	14.5	14.333	14.667	15.167	14.667	15.667	15.833	14.833	15.333	14.5	15.5	15.333	15.5	15.333	15					25.333		20	19.333	19.333	22.167	19.833	27	21	17.333	18.833	20	19.667		23.167	15	20.5	19.833	16	18.167	18	21.833
			15	15	14.667	15	14.167	14.667	14.167	14.167	15.833	15.667	14.833	16.167	16.333	15	14.667	14.167	15	15.5	16	15.333	14.5					26.667		19.6	18.5	20.167	22	20.167	26.333	21	17.333	18.833	20	18.5		25.833	14.333	20.5	19.333	15.833	17.667	17.667	21.167
[truncated: 2 more columns]

## Sheet: FIG 3G PERG amlitude
							LNP Cre PERG amplitude
							LNP-Control	LNP-Cre
						1	19.99
						2	32.92
						3	24.29
						4	33.92
						5	17.12
						6	24.72
						7	15
						8	22
						9	17.79
						10	19.37
						1		18.67
						2		10.71
						3		21.76
						4		13.04
						5		18.95
						6		3
						7		12.72
						8		1
						9		11.65
						10		11.25

[truncated: 18 more sheets: FIG 3H PERG latency, FIG 3J RBPMS, FIG 4B ABE editing in fibrlost , FIG 4F KDEL-ABE, FIG 4G DSRED, FIG 4I PDI, FIG 4J DSRED, FIG 5 B ABE EDITING EFFICIENCY , FIG 5D WESTERNBLOT, FIG 5F-FLAT MOUNT DSRED, FIG 5 H KDEL INTENSITY, FIG 5 DSRED INTENSITY, FIG 6B LNPABE IOP, FIG 6 C-ABE AMPLITUDE, FIG 6 D LNP-ABE LATENCY, FIG 6 F RBPMS, FIG 7 D-WGS, FIG 7 E WGS-2]
